# Supplementary material for: Statins Diversity Revealed by the Deep-Sea-Derived Fungus Penicillium viridicatum
Source: Mar Drugs. 2025 Feb 17;23(2):87. doi: 10.3390/md23020087 (PMC11857571; doi:10.3390/md23020087)
Supplement: Supplementary file 1 [file marinedrugs-23-00087-s001.zip]

Archive with 1 entries (1 files):
- marinedrugs-3465299-supplementary.pdf
